# Supplementary material for: Psychosocial Wellbeing of Schoolchildren during the COVID-19 Pandemic in Berlin, Germany, June 2020 to March 2021
Source: Int J Environ Res Public Health. 2022 Aug 16;19(16):10103. doi: 10.3390/ijerph191610103 (PMC9407732; doi:10.3390/ijerph191610103)
Supplement: Supplementary file 1 [file ijerph-19-10103-s001.zip]

Archive with 2 entries (2 files):
- BECOSS_psych_forpubpl_20220809.html
- data_becoss_psychosocial_forpubl.csv
